# Supplementary material for: Ensemble-based enzyme design can recapitulate the effects of laboratory directed evolution in silico
Source: Nat Commun. 2020 Sep 23;11:4808. doi: 10.1038/s41467-020-18619-x (PMC7511930; doi:10.1038/s41467-020-18619-x)
Supplement: Supplementary file 4 — Supplementary Software [file 41467_2020_18619_MOESM4_ESM.zip]

Archive with 5 entries (4 files):
- Triad_scripts/
- Triad_scripts/HG4_Ligand_Placement.py
- Triad_scripts/HG4_Repacking.py
- Triad_scripts/Hollow_Motif_Energy.py
- Triad_scripts/NBX.attr
