# Supplementary material for: Ensemble-based enzyme design can recapitulate the effects of laboratory directed evolution in silico
Source: Nat Commun. 2020 Sep 23;11:4808. doi: 10.1038/s41467-020-18619-x (PMC7511930; doi:10.1038/s41467-020-18619-x)
Supplement: Supplementary file 4 — Supplementary Software [file 41467_2020_18619_MOESM4_ESM.zip › Triad_scripts/HG4_Ligand_Placement.py]

########################################################################################
# Broom A, Rakotoharisoa RV, Thompson MC, Zarifi N, Nguyen E, Mukhametzhanov N, Liu L, #
# Fraser JS & Chica RA. Ensemble-based enzyme design can recapitulate the effects      #
# of laboratory directed evolution in silico. Nature Communications, 2020.             #
########################################################################################

# Ligand placement patch file 
# To be used with the TRIAD protein design software (available at www.protabit.com)
# Patch files are executable python scripts that allow options to be set

# This patch file is used with the phoenixMatch app in TRIAD
# Command line:
# ~/triad/triad.sh ~/triad/apps/phoenixMatch.py -patch HG4_Ligand_Placement.py -struct TEMPLATE_BACKBONE.pdb -numberRuns 10 -pack

from triadPython import *
from collections import defaultdict
from functools import partial

# This function defines all the constraints and associated energy biases for
# accepting/rejecting generated ligand poses
def biasSubstrate(ffopts, fff=None, args=None):
    if fff is None: return

    # Here we define the geometry restraints for allowing or discarding 
    # ligand poses generated later
    # Note geometries are automatically interpreted as distances, angles, 
    # or torsions depending on the number of atoms passed in the 3rd argument

    # 500 is the residue number for the ligand
    cgbf = ContactGeometryBiasFactory(ffopts, "500")

    # Requirements for catalytic residue #1 (base)
    # ASP (both oxygens as options)
    # 1 or 2 refers to the sub-bias, both oxygens of ASP side chain
    # -100.0 is the energy benefit for making this contact
    cgbf.addOption('base', 1, 'ASP', -100.0)

    # T/ refers to the "target", ie the protein template
    # S/ refers to the "substrate", ie the ligand
    cgbf.addGeometry('base', 1, ['T/OD2', 'S/H3'], 1.0, 1.6)
    cgbf.addGeometry('base', 1, ['T/CG', 'T/OD2', 'S/H3'], 109, 131)
    cgbf.addGeometry('base', 1, ['T/OD2', 'S/H3', 'S/C3'], 159, 180)
    cgbf.addGeometry('base', 1, ['T/CB', 'T/CG', 'T/OD2', 'S/H3'], -21, 21)

    cgbf.addOption('base', 2, 'ASP', -100.0)	
    cgbf.addGeometry('base', 2, ['T/OD1', 'S/H3'], 1.0, 1.6)	
    cgbf.addGeometry('base', 2, ['T/CG', 'T/OD1', 'S/H3'], 109, 131)
    cgbf.addGeometry('base', 2, ['T/OD1', 'S/H3', 'S/C3'], 159, 180)
    cgbf.addGeometry('base', 2, ['T/CB', 'T/CG', 'T/OD1', 'S/H3'], -21, 21)

    # Assign position of the catalytic base, in this case residue 127
    cgbf.assignPID('base', 'A_127')

    # Requirements for catalytic residue #2 (acid)
    # GLN (both nitrogens as options)
    cgbf.addOption('acid', 1,'GLN', -100.0)
    cgbf.addGeometry('acid', 1, ['T/1HE2', 'S/O1'], 1.2, 2.3)
    cgbf.addGeometry('acid', 1, ['T/NE2', 'T/1HE2', 'S/O1'], 145, 157)
    cgbf.addGeometry('acid', 1, ['T/1HE2', 'S/O1', 'S/N2'], 120, 140)
    cgbf.addGeometry('acid', 1, ['T/1HE2', 'S/O1', 'S/N2', 'S/C3'], 160, 200)

    cgbf.addOption('acid', 2, 'GLN', -100.0)
    cgbf.addGeometry('acid', 2, ['T/2HE2', 'S/O1'], 1.2, 2.3)
    cgbf.addGeometry('acid', 2, ['T/NE2', 'T/2HE2', 'S/O1'], 145, 157)
    cgbf.addGeometry('acid', 2, ['T/2HE2', 'S/O1', 'S/N2'], 120, 140)
    cgbf.addGeometry('acid', 2, ['T/2HE2', 'S/O1', 'S/N2', 'S/C3'], 160, 200)

    cgbf.assignPID('acid', 'A_50')

    # Add these restraints to a forcefield object
    fff.addFactory(cgbf)

	
# This function is called by TRIAD and should update all default  
# or otherwise supplied options with those supplied here
# Critically, this function applies the energy bias for ligand poses 
# and defines the poses to be generated
# It also defines all designed positions and options

def updateOptions(opts):

    # Here we tell it to use our contact geometry bias 
    # from the earlier function
    opts.forcefield.applySet(biasSubstrate)	
    
    # Create a list to define the positions 
    # in which we print the hollow energy 
    hollow_energy = []

    # Defines the positions that are to be hollowed out to glycine
    hollow_pids = [16, 17, 21, 42, 44, 46, 47, 79, 81, 83, 84, 87, 90, 125, 130, 
                   170, 172, 207, 209, 234, 236, 237, 239, 265, 267, 275, 276] 

    # Specify the type of amino acid mutation for the designed positions 
    hollow_aa = 'GLY'
    
    # Here we tell it what residue IDs are to be matched with 
    # which amino acid type
    for pid in hollow_pids:
        opts.optimization.siteMap['A_' + str(pid)] = hollow_aa	
        
        # Append the amino acid position in a list to output 
        # the energy of each designed position
        hollow_energy += ['A_' + str(pid)]

    # Tell it to use Asp for the base
    opts.optimization.siteMap['A_127'] = 'ASP'

    # Tell it to use Gln for the acid
    opts.optimization.siteMap['A_50'] = 'GLN'

    # Tell it to use NBX as the substrate
    opts.optimization.siteMap['500'] = 'NBX'

    # Append the catalytic position and the ligand for the solution 
    hollow_energy += ['A_127', 'A_50', '500']

    # Input structure, also referenced in the shell execution script
    opts.input.inputStructure = 'TEMPLATE_BACKBONE.pdb'

    # Setup the ligand poses
    # 500 matches the ligand ID 
    p = Poses(opts,500) 

    # distance: H3-OD2
    distanceRangeBase = [1.0, 1.2, 1.5]	

    # angle: H3-OD2-CG
    targetAngleRangeBase = [112, 117, 122]	

    # angle: C3-H3-OD2
    substrateAngleRangeBase = [159, 164, 169, 174, 179]	

    # torsion: H3-OD2-CG-CB
    targetTorsionRangeBase = [0, 5, 10, 170, 175, 180]

    # torsion: C3-H3-OD2-CG
    bothTorsionRangeBase = [170, 175, 180, 185, 190] 

    # torsion: N2-C3-H3-OD2
    substrateTorsionRangeBase = [0, 5, 170, 175, 180] 

    # Base pose  

    # Build poses uses the opts criteria based off residue 
    # A_127 which is to be ASP then give the angles for building those poses
    # Geometry on OD2
    p.addTargetedPoses(opts, 500, 'A_127', 'ASP', ['H3','C3','N2'], 
                       ['OD2','CG','CB'], distanceRangeBase, 
                       targetAngleRangeBase, substrateAngleRangeBase, 
                       targetTorsionRangeBase, bothTorsionRangeBase, 
                       substrateTorsionRangeBase)

    # Geometry on OD1
    p.addTargetedPoses(opts, 500, 'A_127', 'ASP', ['H3','C3','N2'], 
                      ['OD1','CG','CB'], distanceRangeBase, 
                      targetAngleRangeBase, substrateAngleRangeBase, 
                      targetTorsionRangeBase, bothTorsionRangeBase, 
                      substrateTorsionRangeBase)

    # distance: O1-2HE2
    distanceRangeAcid = [1.2, 1.5, 1.7, 1.9, 2.1, 2.3] 

    # angle: O1-2HE2-NE2
    targetAngleRangeAcid = [145, 148, 151, 154, 157]   

    # angle: N2-O1-2HE2
    substrateAngleRangeAcid = [120, 125, 135, 145, 155]  

    # torsion: O1-2HE2-NE2-CD
    targetTorsionRangeAcid = [115, 120, 135, 140, 145] 

    # torsion: N2-O1-2HE2-NE2
    bothTorsionRangeAcid = [180, 190, 200, 210, 220, 230] 

    # torsion: C3-N2-O1-2HE2
    substrateTorsionRangeAcid = [150, 160, 170, 180, 190, 200] 

    # Acid pose 
    # A_50 which is to be GLN then give the angles for building those poses
    # Geometry on 2HE2
    p.addTargetedPoses(opts, 500, 'A_50', 'GLN', ['O1','N2','C3'], 
                       ['2HE2','NE2','CD'], distanceRangeAcid, 
                       targetAngleRangeAcid, substrateAngleRangeAcid, 
                       targetTorsionRangeAcid, bothTorsionRangeAcid, 
                       substrateTorsionRangeAcid)

    # Geometry on 1HE2
    p.addTargetedPoses(opts, 500, 'A_50', 'GLN', ['O1','N2','C3'], 
                       ['1HE2','NE2','CD'], distanceRangeAcid, 
                       targetAngleRangeAcid, substrateAngleRangeAcid, 
                       targetTorsionRangeAcid, bothTorsionRangeAcid, 
                       substrateTorsionRangeAcid)

    # add the poses in the opts object 
    opts.optimization.enzyme.poseGenerators.append(p)


    ################ ADDITIONAL OPTIONS ####################

    # Add the energy of individual positions 
    opts.analysis.energy.selection = hollow_energy

    # Add remarks containing energy analysis to the end of each output pdb
    opts.analysis.energy.addEanalToPDB = True

    # The number of pdb files to write out
    # In this case, just the best one
    opts.analysis.numPDBs = 1

    # A base name used to construct output file names
    opts.analysis.outputName = 'TEMPLATE_BACKBONE_Results'

    # Tags to include in the output file name calculation
    opts.analysis.outputTags = 'pm'

    # When True, show a column counting the number of mutations from wild type
    opts.analysis.showNumMutations = True

    # Symbol used to represent the wild-type restype in analysis output. 
    # If None,then the restype letter will be used.
    opts.analysis.wildtypeSymbol = '.'

    # Write CONECT records to output PDB files 
    opts.analysis.writeConnects = 'all'

    # Penalty for ligand-sidechain interactions which do not satisfy a
    # requirement. Use a value on the order of 1000 
    # (used by the Phoenix energy function)
    opts.forcefield.cgb.penalty = 1000.0	

    # If True, convert atom pairwise interactions into tables
    # saves computation time
    opts.forcefield.doTables = True

    # Maximum distance for pairwise interactions, in angstroms 
    # Default value is 35.0
    opts.forcefield.tableDistanceMax = 35.0	

    # Option to change the Lennard-Jones scale factor
    opts.forcefield.phoenix.alpha = 0.90

    # Poses with singles energy above this are discarded
    # Appropriate values for this depend upon the score function chosen
    opts.optimization.enzyme.ligandSinglesCutoff = 500.0

    # If True, Triad will attempt to read available poses
    opts.optimization.enzyme.readAvailablePoses = False

    # This is used to scale the total number of moves to perform based on the
    # number of available rotamers across all positions. 
    opts.optimization.iterationsMultiplier = 100.0

    # The maximum number of optimization solutions to keep
    opts.optimization.maxSolutions = 100

    # The total number of optimization trajectories that should be attempted
    opts.optimization.numTrajectories = 100

    # Default False, do not allow the current pose rotamer  
    opts.optimization.enzyme.allowCurrent = False	

    # Default True, if true, solutions which satisfy any requirement
    # more than once are not considered to be satisfied 
    opts.optimization.enzyme.filterSuperSolutions = False	

    # The type of energy model used to generate scores
    # Default value is EnergyModelType.Standard 
    opts.optimization.energyModel = EnergyModelType.Standard	

    # How the uniqueness of solutions will be determined. 
    # BySeq: Each sequence is only represented by its best conformation 
    opts.optimization.solutionStorage = SolutionStorage.BySeq

    # value > 0 exclude interactions between a sidechain and its own backbone
    # value > 1 additionaly, exclude interactions between the sidechain 
    # and its immediate neighbor backbone groups
    opts.optimization.neighborSkipLevel = 0	

    # Default is True 
    # Scan all neighboring rotamers to make sure that each required contact
    # can be individually satisfied for the candidate ligand pose. 
    opts.optimization.enzyme.pairsElimination = True

    # Controls when solutions are saved during optimization: 
    # SaveLevel.All: saves every solution generated; 
    # SaveLevel.Accepted: saves only solutions that are
    # accepted to be carried forward to the next step; 
    # SaveLevel.Best: saves only solutions that are the best ever seen so far; 
    # SaveLevel.None: saves nothing.
    opts.optimization.saveLevel = SaveLevel.Accepted

    # A distance cut-off used for interaction lists between sites. Note:
    # EnergyAnalysis interprets this slightly differently than solution
    # energies (i.e. rotamers close vs sites close, respectively).
    opts.optimization.siteDistanceMax = None

    # The specified rotlib file with Cartesian rotamers will be used instead of
    # the usual chi-based rotamer library
    opts.rotamer.cartesianRotlibFile = '/triad/data/rotlib/bbind02.May.e2.lib'	

    # Allow the crystallographic rotamer at designed positions
    opts.rotamer.allowCurrent = True  

    # Default False, if True, only generate one rotamer per site
    opts.rotamer.oneRotPerRestype = False	

    # If True, place rotamers on backbone using the Rosetta (N-CA-C) method. 
    # If False or None, use the Phoenix method (N-CA-CB)
    opts.rotamer.rosettaRotamerPlacement = False

    # Energy used for singles rotamer elimination
    # If the interaction energy between the rotamer 
    # and the backbone exceeds the specified energy 
    # the rotamer will be eliminated.
    opts.rotamer.singlesEnergyMax = dict()
    opts.rotamer.singlesEnergyMax['NBX'] = None
    opts.rotamer.singlesEnergyMax['ALA'] = 100.0
    opts.rotamer.singlesEnergyMax['ARG'] = 100.0
    opts.rotamer.singlesEnergyMax['ASN'] = 100.0
    opts.rotamer.singlesEnergyMax['ASP'] = 100.0
    opts.rotamer.singlesEnergyMax['CSS'] = 100.0
    opts.rotamer.singlesEnergyMax['CYH'] = 100.0
    opts.rotamer.singlesEnergyMax['CYS'] = 100.0
    opts.rotamer.singlesEnergyMax['GLN'] = 100.0
    opts.rotamer.singlesEnergyMax['GLU'] = 100.0
    opts.rotamer.singlesEnergyMax['GLY'] = 100.0
    opts.rotamer.singlesEnergyMax['HID'] = 100.0
    opts.rotamer.singlesEnergyMax['HIE'] = 100.0
    opts.rotamer.singlesEnergyMax['HIS'] = 100.0
    opts.rotamer.singlesEnergyMax['HSP'] = 100.0
    opts.rotamer.singlesEnergyMax['ILE'] = 100.0
    opts.rotamer.singlesEnergyMax['LEU'] = 100.0
    opts.rotamer.singlesEnergyMax['LYS'] = 100.0
    opts.rotamer.singlesEnergyMax['MET'] = 100.0
    opts.rotamer.singlesEnergyMax['PHE'] = 100.0
    opts.rotamer.singlesEnergyMax['PRO'] = 100.0
    opts.rotamer.singlesEnergyMax['SER'] = 100.0
    opts.rotamer.singlesEnergyMax['THR'] = 100.0
    opts.rotamer.singlesEnergyMax['TRP'] = 100.0
    opts.rotamer.singlesEnergyMax['TYR'] = 100.0
    opts.rotamer.singlesEnergyMax['VAL'] = 100.0

    # If True, ignore user requests to design sites that are not standard 
    # amino acids in the wild-type sequence.
    opts.rotamer.skipNonAminoAcid = False

    # If True in an MPI calculation, each process will print to its own output
    # file; makes it easy to parse the individual outputs 
    opts.job.splitMPIOutput = True	

    # hasattr(opts, "parser"): validation test for the option 
    # optimization.enzyme.poseGenerator 
    if hasattr(opts,"parser") and "scorefunction" in opts.parser.requiredArgs:
            opts.parser.requiredArgs.remove("scorefunction")
