# Supplementary material for: Ensemble-based enzyme design can recapitulate the effects of laboratory directed evolution in silico
Source: Nat Commun. 2020 Sep 23;11:4808. doi: 10.1038/s41467-020-18619-x (PMC7511930; doi:10.1038/s41467-020-18619-x)
Supplement: Supplementary file 4 — Supplementary Software [file 41467_2020_18619_MOESM4_ESM.zip › Triad_scripts/HG4_Repacking.py]

########################################################################################
# Broom A, Rakotoharisoa RV, Thompson MC, Zarifi N, Nguyen E, Mukhametzhanov N, Liu L, #
# Fraser JS & Chica RA. Ensemble-based enzyme design can recapitulate the effects      #
# of laboratory directed evolution in silico. Nature Communications, 2020.             #
########################################################################################

# Repacking patch file
# To be used with the TRIAD protein design software (available at www.protabit.com)
# Patch files are executable python scripts that allow options to be set

# This patch file is used with the phoenixMatch app in TRIAD
# Command line:
# ~/triad/triad.sh ~/triad/apps/phoenixMatch.py -patch HG4_Repacking.py -struct TEMPLATE_BACKBONE.pdb -numberRuns 4 -pack

from triadPython import *
from collections import defaultdict
from functools import partial

# This function defines all the constraints and associated energy biases 
# for accepting/rejecting generated ligand poses 
def biasSubstrate(ffopts, fff=None, args=None):
    if fff is None: return

    # Here we define the geometry restraints for allowing
    # or discarding ligand poses generated later 
    # Note: geometries are automatically interpreted as distances 
    # angles, or torsions, depending on the number of atoms passed
    # in the 3rd argument 

    # 500 is the residue number of the ligand 
    cgbf = ContactGeometryBiasFactory(ffopts, "500")

    # Requirements for catalytic residue #1 (base)
    # ASP (both oxygens as options) 
    # 1 or 2 refers to the sub-bias, each oxygen of ASP sidechain 
    # no energy bonus is gained during the packing 
    cgbf.addOption('base', 1, 'ASP', 0.0)	

    # T/ refers to the "Target" e.g. the protein being designed 
    # S/ means the "Substrate"
    cgbf.addGeometry('base', 1, ['T/OD2', 'S/H3'], 1.0, 1.6)
    cgbf.addGeometry('base', 1, ['T/CG', 'T/OD2', 'S/H3'], 109, 131)
    cgbf.addGeometry('base', 1, ['T/OD2', 'S/H3', 'S/C3'], 159, 180)
    cgbf.addGeometry('base', 1, ['T/CB', 'T/CG', 'T/OD2', 'S/H3'], -21, 21)

    cgbf.addOption('base', 2, 'ASP', 0.0)	
    cgbf.addGeometry('base', 2, ['T/OD1', 'S/H3'], 1.0, 1.6)	
    cgbf.addGeometry('base', 2, ['T/CG', 'T/OD1', 'S/H3'], 109, 131)
    cgbf.addGeometry('base', 2, ['T/OD1', 'S/H3', 'S/C3'], 159, 180)
    cgbf.addGeometry('base', 2, ['T/CB', 'T/CG', 'T/OD1', 'S/H3'], -21, 21)

    # Assign position of the catalytic base, in this case residue 127    
    cgbf.assignPID('base', 'A_127')

    # Requirements for catalytic residue #2 (acid)
    # GLN (both nitrogens as options)
    cgbf.addOption('acid', 1,'GLN', 0.0)
    cgbf.addGeometry('acid', 1, ['T/1HE2', 'S/O1'], 1.2, 3.22)
    cgbf.addGeometry('acid', 1, ['T/NE2', 'T/1HE2', 'S/O1'], 130, 180)
    cgbf.addGeometry('acid', 1, ['T/1HE2', 'S/O1', 'S/N2'], 111, 151)
    cgbf.addGeometry('acid', 1, ['T/1HE2', 'S/O1', 'S/N2', 'S/C3'], 130, 200)

    cgbf.addOption('acid', 2, 'GLN', 0.0)
    cgbf.addGeometry('acid', 2, ['T/1HE2', 'S/O1'], 1.2, 3.22)
    cgbf.addGeometry('acid', 2, ['T/NE2', 'T/2HE2', 'S/O1'], 130, 180)
    cgbf.addGeometry('acid', 2, ['T/2HE2', 'S/O1', 'S/N2'], 111, 151)
    cgbf.addGeometry('acid', 2, ['T/2HE2', 'S/O1', 'S/N2', 'S/C3'], 130, 200)

    cgbf.assignPID('acid', 'A_50')

    # Add these restraints to a forcefield object 
    fff.addFactory(cgbf)


# This function is called by TRIAD and should update all default 
# or otherwise supplied optiions with those supplied here 
# Critically, this function applies the energy bias for ligand poses 
# and defines the poses to be generated 
# It also defines all designed positions and options 
	
def updateOptions(opts):

    # Here we tell it to use our contact geometry bias
    # from the earlier function 
    opts.forcefield.applySet(biasSubstrate)	

    # Create a list to define the positions
    # in which we print the hollow energy 
    hollow_energy = [] 

    # Define the positions to be designed 
    hollow_pids = [16, 17, 21, 42, 44, 46, 47, 79, 81, 83, 84, 87, 90, 125, 130,
                   170, 172, 207, 209, 234, 236, 237, 239, 265, 267, 275, 276]

    # Specify the type of amino acid mutation for the designed positions 
    hollow_aas = ['VAL', 'TYR', 'ALA', 'MET', 'TRP', 'GLU', 'ASN', 'LEU', 'GLY',
                  'GLY', 'CYH', 'TRP', 'PHE', 'THR', 'GLY', 'TYR', 'MET', 'GLN', 
                  'HIS', 'SER', 'LEU', 'MET', 'ASP', 'THR', 'MET', 'ALA', 'PHE']
    
    # Here we tell it what residue IDs are to be matched with 
    # which amino acid type
    for i, pid in enumerate(hollow_pids):
            opts.optimization.siteMap['A_' + str(pid)] = hollow_aas[i]	

            # Append the amino acid position in a list to output 
            # the energy of each designed position 
            hollow_energy += ['A_' +str(pid)]
    
    # Tell it to use Asp for the base 
    opts.optimization.siteMap['A_127'] = 'ASP'
    
    # Tell it to use Gln for the acid
    opts.optimization.siteMap['A_50'] = 'GLN'

    # Tell it to use NBX as the substrate 
    opts.optimization.siteMap['500'] = 'NBX'

    # Append the catalytic position and the ligand to the output list
    hollow_energy += ['A_127', 'A_50', '500']
    
    # Input structure, also referenced in the shell execution script 
    opts.input.inputStructure = 'TEMPLATE_BACKBONE.pdb'

    # setup the ligand poses 
    # 500 matches the ligand ID 
    p = Poses(opts,500)

    # Here we only allow rotation/translation since the pose is already built 
    # inputs are: opts, substrate_PID, atoms_defining_centroid,
    # translations(angstroms), rotations(degrees), initial Translation
    # all translations/rotations applied independently, 
    # so have Nt*Nt*Nt*Nr*Nr*Nr total poses generated, 
    # each of which is subject to repacking...
    p.append( RotationTranslationPoses( opts, 500,
                                       ['O1', 'N2', 'C3', 'C5', 'C6', 'C7', 'C8'], 
                                       [-0.4, -0.2, 0.0, 0.2, 0.4], 
                                       [-10.0, -5.0, 0.0, 5.0, 10.0], 
                                       center=makeCoord(0,0,0) ) )

    # generate the poses in the opts object
    opts.optimization.enzyme.poseGenerators.append(p)


    ################ ADDITIONAL OPTIONS ####################

    # Add remarks containing energy analysis to the end of each output pdb
    opts.analysis.energy.addEanalToPDB = True

    # The number of pdb files to write out
    # In this case, just the best one
    opts.analysis.numPDBs = 1

    # A base name used to construct output file names
    opts.analysis.outputName = 'TEMPLATE_BACKBONE_Results'

    # Tags to include in the output file name calculation.
    opts.analysis.outputTags = 'pm'

    # When True, show a column counting the number of mutations from wildtype.
    opts.analysis.showNumMutations = True

    # Symbol used to represent the wildtype restype in analysis output. 
    # If None, then the restype letter will be used.
    opts.analysis.wildtypeSymbol = '.'

    # Write CONECT records to output PDB files
    opts.analysis.writeConnects = 'all'

    # Add lines for each amino acids energy contribution 
    opts.analysis.energy.selection = hollow_energy

    # If True, convert atom pairwise interactions into  tables
    # saves computation
    opts.forcefield.doTables = True

    # Maximum extent of table, in angstroms 
    # Default value is 35.0
    opts.forcefield.tableDistanceMax = 35.0	

    # Option to change the Lennard-Jones scale factor
    opts.forcefield.phoenix.alpha = 0.90

    # If True in an MPI calculation, each process will print to its own ouptut
    # file; makes it easy to parse the individual outputs
    opts.job.splitMPIOutput = True	

    # Poses with singles energy above this are discarded. 
    # Appropriate values for this depend upon the score function chosen.  
    opts.optimization.enzyme.ligandSinglesCutoff = 500.0

    # If True, Triad will attempt to read available poses. 
    opts.optimization.enzyme.readAvailablePoses = False

    # This is used to scale the total number of moves to perform based on the
    # number of available rotamers across all positions. 
    opts.optimization.iterationsMultiplier = 100.0

    # The maximum number of optimization solutions to keep
    opts.optimization.maxSolutions = 100

    # The total number of optimization trajectories that should be attempted
    opts.optimization.numTrajectories = 100

    # Default False; if True allow the current pose rotamer 
    opts.optimization.enzyme.allowCurrent = True	

    # Default True, if true, solutions which satisfy any requirement 
    # more than once are not considered to be satisfied 
    opts.optimization.enzyme.filterSuperSolutions = False	

    # Default is True 
    # Scan all neighboring rotamers to make sure that each required contact 
    # can be individually satisfied for the candidate ligand pose 
    opts.optimization.enzyme.pairsElimination = True

    # Controls when solutions are saved during optimization: 
    # SaveLevel.All: saves every solution generated; 
    # SaveLevel.Accepted: saves only solutions that are 
    # accepted to be carried forward to the next step; 
    # SaveLevel.Best: saves only solutions that are the best ever seen so far; 
    # Save.Level.None: saves nothing.
    opts.optimization.saveLevel = SaveLevel.Accepted

    # A distance cutoff used for interaction lists between sites. 
    # Note: EnergyAnalysis interprets this slightly differently than solution 
    # energies (i.e. rotamers close vs sites close, respectively). 
    opts.optimization.siteDistanceMax = None

    # The type of energy model used to generate scores 
    # Default value is EnergyModelType.Standard 
    opts.optimization.energyModel = EnergyModelType.Standard	

    # How the uniqueness of solutions will be determined. 
    # BySeq: Each sequence is only represented by its best conformation 
    opts.optimization.solutionStorage = SolutionStorage.BySeq

    # value > 0 exclude interactions between a sidechain and its own backbone 
    # value > 1 additionally exclude interactions between the sidechain 
    # and its immediate neighbor backbone groups 
    opts.optimization.neighborSkipLevel = 0	

    # The specified rotLib file with Cartesian rotamers will be used 
    # instead of the usual chi-based rotamer library 
    opts.rotamer.cartesianRotlibFile = '/triad/data/rotlib/bbind02.May.e2.lib'	

    # Allow crystallographic rotamer  
    opts.rotamer.allowCurrent = True   

    # if True, place rotamers on backbone using the rosetta (N-CA-C) method. 
    # if False or None, use the phoenix method (N-CA-CB)
    opts.rotamer.rosettaRotamerPlacement = False 

    # Energy used for singles rotamer elimination
    # If the interaction  energy between the rotamer
    # and the backbone exceeds the specified energy
    # the rotamer will be eliminated 
    opts.rotamer.singlesEnergyMax = dict()
    opts.rotamer.singlesEnergyMax['NBX'] = None
    opts.rotamer.singlesEnergyMax['VAL'] = 100.0
    opts.rotamer.singlesEnergyMax['ALA'] = 100.0
    opts.rotamer.singlesEnergyMax['ARG'] = 100.0
    opts.rotamer.singlesEnergyMax['ASN'] = 100.0
    opts.rotamer.singlesEnergyMax['ASP'] = 100.0
    opts.rotamer.singlesEnergyMax['CSS'] = 100.0
    opts.rotamer.singlesEnergyMax['CYH'] = 100.0
    opts.rotamer.singlesEnergyMax['CYS'] = 100.0
    opts.rotamer.singlesEnergyMax['GLN'] = 100.0
    opts.rotamer.singlesEnergyMax['GLU'] = 100.0
    opts.rotamer.singlesEnergyMax['GLY'] = 100.0
    opts.rotamer.singlesEnergyMax['HID'] = 100.0
    opts.rotamer.singlesEnergyMax['HIE'] = 100.0
    opts.rotamer.singlesEnergyMax['HIS'] = 100.0
    opts.rotamer.singlesEnergyMax['HSP'] = 100.0
    opts.rotamer.singlesEnergyMax['ILE'] = 100.0
    opts.rotamer.singlesEnergyMax['LEU'] = 100.0
    opts.rotamer.singlesEnergyMax['LYS'] = 100.0
    opts.rotamer.singlesEnergyMax['MET'] = 100.0
    opts.rotamer.singlesEnergyMax['PHE'] = 100.0
    opts.rotamer.singlesEnergyMax['PRO'] = 100.0
    opts.rotamer.singlesEnergyMax['SER'] = 100.0
    opts.rotamer.singlesEnergyMax['THR'] = 100.0
    opts.rotamer.singlesEnergyMax['TRP'] = 100.0
    opts.rotamer.singlesEnergyMax['TYR'] = 100.0
    
    # if True, ignore user requests to design sites that are not standard 
    # amino acids in the wild type sequence 
    opts.rotamer.skipNonAminoAcid = False

    # hasattr(opts, "parser"): validation test for the option 
    # optimization.enzyme.poseGenerator 
    if hasattr(opts,"parser") and "scorefunction" in opts.parser.requiredArgs:
            opts.parser.requiredArgs.remove("scorefunction")
