# Supplementary material for: Ensemble-based enzyme design can recapitulate the effects of laboratory directed evolution in silico
Source: Nat Commun. 2020 Sep 23;11:4808. doi: 10.1038/s41467-020-18619-x (PMC7511930; doi:10.1038/s41467-020-18619-x)
Supplement: Supplementary file 4 — Supplementary Software [file 41467_2020_18619_MOESM4_ESM.zip › Triad_scripts/Hollow_Motif_Energy.py]

########################################################################################
# Broom A, Rakotoharisoa RV, Thompson MC, Zarifi N, Nguyen E, Mukhametzhanov N, Liu L, #
# Fraser JS & Chica RA. Ensemble-based enzyme design can recapitulate the effects      #
# of laboratory directed evolution in silico. Nature Communications, 2020.             #
########################################################################################

# Patch file for computing energy of all-Gly structure obtained after ligand placement
# To be used with the TRIAD protein design software (available at www.protabit.com)
# Patch files are executable python scripts that allow options to be set

# This patch file is used with the phoenixMatch app in TRIAD
# Command line:
# ~/triad/triad.sh ~/triad/apps/phoenixMatch.py -patch Hollow_Motif_Energy.py -struct TEMPLATE_BACKBONE.pdb -numberRuns 1 -pack

from triadPython import *
from collections import defaultdict
from functools import partial


# This function is called by TRIAD and should update all default
# options with those supplied here
# it also defines all designed positions and options

def updateOptions(opts):

    # Define the positions that are to be hollowed out
    hollow_pids = [16, 17, 21, 42, 44, 46, 47, 79, 81, 83, 84, 87, 90, 125, 130, 
                   170, 172, 207, 209, 234, 236, 237, 239, 265, 267, 275, 276]	

    # Defines the amino acid type, here we mutate all PIDs to Gly 
    # to create the cavity 
    hollow_aa = 'GLY'
    
    # Here we tell it to mutate each PIDs to be mutated to Gly
    for pid in hollow_pids:
        opts.optimization.siteMap['A_' + str(pid)] = hollow_aa	

    # tell it to mutate the base to Gly
    opts.optimization.siteMap['A_127'] = 'GLY'
    # tell it to mutate the acid to Gly 
    opts.optimization.siteMap['A_50'] = 'GLY'

    # Input structure, also referenced in the shell execution script
    opts.input.inputStructure = 'TEMPLATE_BACKBONE.pdb'


    ################ ADDITIONAL STUFF ####################

    # Add the energy of individual position 
    opts.analysis.energy.selection = hollow_energy

    # Add remarks containing energy analysis to the end of each output pdb
    opts.analysis.energy.addEanalToPDB = True

    # The number of pdb files to write out, just write out the best one
    opts.analysis.numPDBs = 1

    # A base name used to construct output file names
    opts.analysis.outputName = 'TEMPLATE_BACKBONE_Results'

    # Tags to include in the output file name calculation.
    opts.analysis.outputTags = 'pm'

    # When True, show a column counting the number of mutations from wildtype
    opts.analysis.showNumMutations = True

    # Symbol used to represent the wildtype residue type in analysis output. 
    # If None,then the residue type letter will be used.
    opts.analysis.wildtypeSymbol = '.'

    # Write CONECT records to output PDB files 
    opts.analysis.writeConnects = 'all'

    # Penalty for ligand-sidechain interactions which do not satisfy a
    # requirement. Use a value on the order of 1000 
    # (used by the Phoenix function)
    opts.forcefield.cgb.penalty = 1000.0	

    # If True, convert atom pairwise interactions into tables
    # saves computation
    opts.forcefield.doTables = True

    # Maximum extent of table, in angstroms 
    # Default value is 35.0
    opts.forcefield.tableDistanceMax = 35.0	

    # Option to change the VDW scaling radius 
    opts.forcefield.phoenix.alpha = 0.90

    # Poses with singles energy above this are discarded.
    # Appropriate values for this depend upon the score function chosen.  
    opts.optimization.enzyme.ligandSinglesCutoff = 500.0

    # If True, Triad will attempt to read available poses. 
    opts.optimization.enzyme.readAvailablePoses = False

    # This is used to scale the total number of moves to perform based on the
    # number of available rotamers across all positions. 
    opts.optimization.iterationsMultiplier = 100.0

    # The maximum number of optimization solutions to keep
    opts.optimization.maxSolutions = 100

    # The total number of optimization trajectories that should be attempted
    opts.optimization.numTrajectories = 100

    # Default False, do not allow the current pose rotamer  
    opts.optimization.enzyme.allowCurrent = False	

    # Default True, if true, solutions which satisfy any requirement
    # more than once are not considered to be satisfied 
    opts.optimization.enzyme.filterSuperSolutions = False	

    # The type of energy model used to generate scores
    # Default value is EnergyModelType.Standard 
    opts.optimization.energyModel = EnergyModelType.Standard	

    # How the uniqueness of solutions will be determined. 
    # BySeq: Each sequence is only represented by its best conformation 
    opts.optimization.solutionStorage = SolutionStorage.BySeq

    # value > 0 exclude interactions between a sidechain and its own backbone
    # value > 1 additionally, exclude interactions between the sidechain 
    # and its immediate neighbor backbone groups
    opts.optimization.neighborSkipLevel = 0	

    # Default is True 
    # Scan all neighboring rotamers to make sure that each required contact
    # can be individually satisfied for the candidate ligand pose. 
    opts.optimization.enzyme.pairsElimination = True

    # Controls when solutions are saved during optimization: 
    # SaveLevel.All: saves every solution generated; 
    # SaveLevel.Accepted: saves only solutions that are
    # accepted to be carried forward to the next step; 
    # SaveLevel.Best: saves only solutions that are the best ever seen so far; 
    # SaveLevel.None: saves nothing.
    opts.optimization.saveLevel = SaveLevel.Accepted

    # A distance cut-off used for interaction lists between sites. Note:
    # EnergyAnalysis interprets this slightly differently than solution
    # energies (i.e. rotamers close vs sites close, respectively).
    opts.optimization.siteDistanceMax = None

    # The specified rotlib file with Cartesian rotamers will be used instead of
    # the usual chi-based rotamer library
    opts.rotamer.cartesianRotlibFile = '/triad/data/rotlib/bbind02.May.e2.lib'	

    # Allow the crystallographic rotamer 
    opts.rotamer.allowCurrent = True  

    # Default False, if True, only generate one rotamer per site
    opts.rotamer.oneRotPerRestype = False	

    # If True, place rotamers on backbone using the rosetta (N-CA-C) method. 
    # If False or None, use the phoenix method (N-CA-CB)
    opts.rotamer.rosettaRotamerPlacement = False

    # Energy used for singles rotamer elimination
    # If the interaction energy between the rotamer 
    # and the backbone exceeds the specified energy
    # the rotamer will be eliminated
    opts.rotamer.singlesEnergyMax = dict()
    opts.rotamer.singlesEnergyMax['NBX'] = None
    opts.rotamer.singlesEnergyMax['ALA'] = 100.0
    opts.rotamer.singlesEnergyMax['ARG'] = 100.0
    opts.rotamer.singlesEnergyMax['ASN'] = 100.0
    opts.rotamer.singlesEnergyMax['ASP'] = 100.0
    opts.rotamer.singlesEnergyMax['CSS'] = 100.0
    opts.rotamer.singlesEnergyMax['CYH'] = 100.0
    opts.rotamer.singlesEnergyMax['CYS'] = 100.0
    opts.rotamer.singlesEnergyMax['GLN'] = 100.0
    opts.rotamer.singlesEnergyMax['GLU'] = 100.0
    opts.rotamer.singlesEnergyMax['GLY'] = 100.0
    opts.rotamer.singlesEnergyMax['HID'] = 100.0
    opts.rotamer.singlesEnergyMax['HIE'] = 100.0
    opts.rotamer.singlesEnergyMax['HIS'] = 100.0
    opts.rotamer.singlesEnergyMax['HSP'] = 100.0
    opts.rotamer.singlesEnergyMax['ILE'] = 100.0
    opts.rotamer.singlesEnergyMax['LEU'] = 100.0
    opts.rotamer.singlesEnergyMax['LYS'] = 100.0
    opts.rotamer.singlesEnergyMax['MET'] = 100.0
    opts.rotamer.singlesEnergyMax['PHE'] = 100.0
    opts.rotamer.singlesEnergyMax['PRO'] = 100.0
    opts.rotamer.singlesEnergyMax['SER'] = 100.0
    opts.rotamer.singlesEnergyMax['THR'] = 100.0
    opts.rotamer.singlesEnergyMax['TRP'] = 100.0
    opts.rotamer.singlesEnergyMax['TYR'] = 100.0
    opts.rotamer.singlesEnergyMax['VAL'] = 100.0

    # If True, ignore user requests to design sites that are not standard 
    # amino acids in the wild-type sequence.
    opts.rotamer.skipNonAminoAcid = False

    # If True in an MPI calculation, each process will print to its own output
    # file; makes it easy to parse the individual outputs 
    opts.job.splitMPIOutput = True	

    # hasattr(opts, "parser"): validation test for the option 
    # optimization.enzyme.poseGenerator 
    if hasattr(opts,"parser") and "scorefunction" in opts.parser.requiredArgs:
            opts.parser.requiredArgs.remove("scorefunction")
