# Supplementary material for: Ensemble-based enzyme design can recapitulate the effects of laboratory directed evolution in silico
Source: Nat Commun. 2020 Sep 23;11:4808. doi: 10.1038/s41467-020-18619-x (PMC7511930; doi:10.1038/s41467-020-18619-x)
Supplement: Supplementary file 4 — Supplementary Software [file 41467_2020_18619_MOESM4_ESM.zip › Triad_scripts/NBX.attr]

########################################################################################
# Broom A, Rakotoharisoa RV, Thompson MC, Zarifi N, Nguyen E, Mukhametzhanov N, Liu L, #
# Fraser JS & Chica RA. Ensemble-based enzyme design can recapitulate the effects      #
# of laboratory directed evolution in silico. Nature Communications, 2020.             #
########################################################################################

# Attributes for Kemp elimination transition state (NBX)
# To be used with the TRIAD protein design software (available at www.protabit.com)
# Attribute files provide ligand atom types, partial charges, and connectivity 
atom (monomer@type:NBX & name:C3  )      dreiding_type:C_2
atom (monomer@type:NBX & name:C4  )      dreiding_type:C_R
atom (monomer@type:NBX & name:C5  )      dreiding_type:C_R
atom (monomer@type:NBX & name:C6  )      dreiding_type:C_R
atom (monomer@type:NBX & name:C7  )      dreiding_type:C_R
atom (monomer@type:NBX & name:C8  )      dreiding_type:C_R
atom (monomer@type:NBX & name:C9  )      dreiding_type:C_R
atom (monomer@type:NBX & name:H3  )      dreiding_type:H___C
atom (monomer@type:NBX & name:H5  )      dreiding_type:H_
atom (monomer@type:NBX & name:H7  )      dreiding_type:H_
atom (monomer@type:NBX & name:H8  )      dreiding_type:H_
atom (monomer@type:NBX & name:N2  )      dreiding_type:N_R
atom (monomer@type:NBX & name:N6  )      dreiding_type:N_R
atom (monomer@type:NBX & name:O1  )      dreiding_type:O_3
atom (monomer@type:NBX & name:O61 )      dreiding_type:O_2
atom (monomer@type:NBX & name:O62 )      dreiding_type:O_2
atom (monomer@type:NBX & name:PSA )      dreiding_type:H___C
atom (monomer@type:NBX & name:C3  )      phoenix_charge: 0.041464
atom (monomer@type:NBX & name:C4  )      phoenix_charge:-0.252231
atom (monomer@type:NBX & name:C5  )      phoenix_charge:-0.147802
atom (monomer@type:NBX & name:C6  )      phoenix_charge: 0.099192
atom (monomer@type:NBX & name:C7  )      phoenix_charge:-0.168091
atom (monomer@type:NBX & name:C8  )      phoenix_charge:-0.269313
atom (monomer@type:NBX & name:C9  )      phoenix_charge: 0.515779
atom (monomer@type:NBX & name:H3  )      phoenix_charge: 0.489840
atom (monomer@type:NBX & name:H5  )      phoenix_charge: 0.275219
atom (monomer@type:NBX & name:H7  )      phoenix_charge: 0.250726
atom (monomer@type:NBX & name:H8  )      phoenix_charge: 0.212336
atom (monomer@type:NBX & name:N2  )      phoenix_charge:-0.212241
atom (monomer@type:NBX & name:N6  )      phoenix_charge: 0.517070
atom (monomer@type:NBX & name:O1  )      phoenix_charge:-0.585966
atom (monomer@type:NBX & name:O61 )      phoenix_charge:-0.484461
atom (monomer@type:NBX & name:O62 )      phoenix_charge:-0.505898
atom (monomer@type:NBX & name:PSA )      phoenix_charge: 0.000000
atom (monomer@type:NBX & name:C3  )      intraconnects:[N2,H3,C4]
atom (monomer@type:NBX & name:C4  )      intraconnects:[C3,C5,C9]
atom (monomer@type:NBX & name:C5  )      intraconnects:[C4,C6,H5]
atom (monomer@type:NBX & name:C6  )      intraconnects:[C5,C7,N6]
atom (monomer@type:NBX & name:C7  )      intraconnects:[C6,C8,H7]
atom (monomer@type:NBX & name:C8  )      intraconnects:[C7,H8,C9]
atom (monomer@type:NBX & name:C9  )      intraconnects:[O1,C4,C8]
atom (monomer@type:NBX & name:H3  )      intraconnects:[C3]
atom (monomer@type:NBX & name:H5  )      intraconnects:[C5]
atom (monomer@type:NBX & name:H7  )      intraconnects:[C7]
atom (monomer@type:NBX & name:H8  )      intraconnects:[C8]
atom (monomer@type:NBX & name:N2  )      intraconnects:[O1,C3]
atom (monomer@type:NBX & name:N6  )      intraconnects:[C6,O61,O62]
atom (monomer@type:NBX & name:O1  )      intraconnects:[C9,N2]
atom (monomer@type:NBX & name:O61 )      intraconnects:[N6]
atom (monomer@type:NBX & name:O62 )      intraconnects:[N6]
atom (monomer@type:NBX & name:PSA )      intraconnects:[]
