# Supplementary material for: Ensemble-based enzyme design can recapitulate the effects of laboratory directed evolution in silico
Source: Nat Commun. 2020 Sep 23;11:4808. doi: 10.1038/s41467-020-18619-x (PMC7511930; doi:10.1038/s41467-020-18619-x)
Supplement: Supplementary file 6 — Source Data [file 41467_2020_18619_MOESM6_ESM.xlsx]

## Sheet: Figure 3a
K/H/Q50
Structures	atoms	Bz score
HG3	CG	1.09
HG3	CB	0.455
HG3	NZ	1.7
HG3	CD	1.43
HG3	CE	1.695
HG3.3b	CB	0.1575
HG3.3b	CD2	0.465
HG3.3b	CE1	0.3325
HG3.3b	CG	0.4575
HG3.3b	ND1	0.42
HG3.3b	NE2	0.4125
HG3.7	CG	-0.41
HG3.7	CB	-0.5175
HG3.7	OE1	0.1925
HG3.7	CD	0.215
HG3.7	NE2	0.87
HG3.14	CG	-0.795
HG3.14	CB	-0.73
HG3.14	OE1	-0.475
HG3.14	CD	-0.165
HG3.14	NE2	0.3
HG3.17	CG	-0.55
HG3.17	CB	-0.64
HG3.17	OE1	-0.56
HG3.17	CD	-0.46
HG3.17	NE2	-0.32
HG4	CG	-0.63
HG4	CB	-0.55
HG4	OE1	-0.58
HG4	CD	-0.335
HG4	NE2	-0.43
D127
Structures	atoms	Bz score
HG3	OD2	0.42
HG3	CG	0.205
HG3	OD1	0.285
HG3	CB	-0.025
HG3.3b	OD2	0.675
HG3.3b	CG	0.46
HG3.3b	OD1	0.68
HG3.3b	CB	-0.215
HG3.7	OD2	0.41
HG3.7	CG	-0.07
HG3.7	OD1	0.195
HG3.7	CB	-0.565
HG3.14	OD2	0.4
HG3.14	CG	0.3
HG3.14	OD1	0.125
HG3.14	CB	-0.7
HG3.17	OD2	0.63
HG3.17	CG	0.21
HG3.17	OD1	0.39
HG3.17	CB	-0.43
HG4	OD2	0.51
HG4	CG	0.27
HG4	OD1	0.16
HG4	CB	-0.685

## Sheet: Figure 3b
residue ID	HG3 (-) 6NT	HG3.3b (-) 6NT	HG3.7 (-) 6NT	HG3.14 (-) 6NT	HG3.17 (-) 6NT	HG4 (-) 6NT
4	3.25	3.676	3.122	2.0465	5.242	5.073
5	-0.7775	-0.4425	-0.4775	-0.575	-0.11	-0.4625
6	-0.218333	-0.47875	-0.35875	-0.35	0.23	-0.356667
7	-0.76625	-0.675	-0.685	-0.7875	-0.1575	-0.645
8	2.029	0.7375	0.9645	1.0805	1.704	1.29
9	0.10875	0.1675	0.28375	0.14625	0.6425	0.1075
10	-0.58375	-0.5	-0.2875	-0.39375	0.0375	-0.43625
11	-0.412	-0.401	-0.398	-0.362	0.488	-0.329
12	0.305	-0.29	0.085	0.225	0.48	0.11
13	1.336	1.123	1.267	1.622	1.44	0.987
14	0.27125	0.12125	0.2925	0.265	-0.07	0.23625
15	-0.433	-0.512	-0.315	-0.365	-0.392	-0.299
16	-0.498333	-0.408333	-0.418333	-0.506667	-0.143333	-0.391667
17	-0.766429	-0.537857	-0.467143	-0.828571	-0.685714	-0.777857
18	-0.342857	-0.333571	-0.156429	-0.199286	0.358571	-0.236429
19	-1.06875	-0.9425	-0.895	-1.03375	-0.7175	-0.99875
20	-0.24	-0.61	-0.575	-0.678333	-0.366667	-0.626667
21	-0.695	-0.385	-0.325	-0.48	0.18	-0.555
22	-0.545	-0.816667	-0.75	-0.856667	-0.163333	-0.723333
23	-0.3925	-0.5825	-0.66	-0.62375	0.6825	-0.6375
24	1.267	0.575	0.454	0.427	0.966	0.598
25	1.27125	0.43375	-0.033333	0.1125	1.3125	0.56625
26	-0.135	-0.386	-0.272667	-0.237333	2.868	0.461
27	-0.4075	-0.47375	-0.4175	-0.485	0.18	-0.50875
28	-0.043333	0.065	0.198333	0.161667	0.796667	0.085
29	-0.43	-0.421667	-0.403333	-0.395	2.23667	-0.39
30	-0.34625	-0.465	-0.535	-0.565	0.9675	-0.56875
31	1.124	1.438	1.844	1.504	4.434	1.787
32	-0.99375	-0.70625	-0.79625	-0.89	0.11	-0.79375
33	-0.855	-0.65	-0.675	-0.73	0.04	-0.6
34	-1.005	-0.6	-0.495	-0.57	0.13	-0.325
35	-0.7625	-0.6275	-0.62375	-0.72375	0.3825	-0.72
36	-0.91625	-0.89375	-0.715	-0.8625	-0.0375	-0.80125
37	0.763	0.245	-0.348	-0.034	3.504	-0.170667
38	-1.085	-0.74	-0.735	-0.81	0.38	-0.575
39	-0.74625	-0.47875	-0.4025	-0.5875	0.025	-0.46375
40	-0.336429	-0.655	-0.546429	-0.705714	-0.235714	-0.468571
41	-0.87625	-0.89875	-0.86625	-0.92	-0.455	-0.835
42	0.36875	-0.711875	-0.56875	-0.778125	0.73875	-0.756875
43	-0.216667	-0.688333	-0.498333	-0.568333	-0.066667	-0.536667
44	0.263889	0.1975	-0.311667	-0.616389	0.383889	-0.045278
45	-0.418889	-0.676667	-0.576667	-0.406667	-0.326667	-0.226667
46	0.582	0.612	0.15	0.274	3.458	2.191
47	0.68	1.35375	0.521875	0.220625	3.302	0.550625
48	0.115	-0.69	-0.7925	-0.8525	-0.42	-0.7175
49	0.87875	-0.213333	-0.40375	-0.395	-0.0425	-0.4275
50	1.274	0.374167	0.07	-0.373	-0.506	-0.505
51	-0.708889	-0.415556	-0.530556	-0.573889	-0.695556	-0.441111
52	1.39	2.6	1.05	0.875	1.8375	1.035
53	0.005	0.01	-0.285	-0.395	-0.35	-0.245
54	-0.396667	-0.473333	-0.653333	-0.773333	-0.563333	-0.476667
55	-0.616	-0.402	-0.503	-0.536	-0.628	-0.336
56	-0.041667	0.401667	-0.142222	-0.288333	-0.223333	-0.016667
57	0.6	0.743333	0.58125	0.295	0.7	0.8825
58	0.596	0.548	0.482667	0.515333	-0.018	0.632
59	-0.265	0.11875	-0.054167	-0.068333	-0.535	0.180833
60	1.61875	1.66333	1.26667	1.5975	-0.055	1.24667
61	-0.072143	-0.037143	-0.325238	-0.275238	-0.434286	-0.07619
62	0.605	0.4875	-0.221667	-0.20375	1.205	0.2075
63	-0.007857	0.734286	-0.260357	-0.343333	0.474286	0.520714
64	-0.365	-0.28	-0.41	-0.445	1.09	-0.385
65	-0.2925	-0.5875	-0.66875	-0.85	-0.33	-0.61
66	-0.5	-0.53	-0.42	-0.59	0.05	-0.495
67	-0.71	-0.46	-0.48375	-0.60875	0.1025	-0.39625
68	-0.313571	-0.217857	-0.155	-0.329286	0.745714	-0.100714
69	-0.2975	-0.06	-0.386875	-0.58	1.6125	-0.3775
70	-0.281667	-0.556667	-0.548333	-0.555	-0.05	-0.456667
71	-0.293125	0.20625	0.259375	0.11875	1.24875	0.065
72	-0.692222	-0.669444	-0.627778	-0.801111	0.01	-0.683333
73	-0.685	-0.665	-0.72	-0.805	-0.29	-0.74
74	1.487	1.643	1.51867	1.17533	3.312	1.44
75	1.68	0.861	2.83	0.98	2.174	0.847333
76	-0.2225	-0.28375	-0.5025	-0.63875	0.695	-0.36875
77	-0.63125	-0.60125	-0.69625	-0.78	0.355	-0.615
78	-0.662	-0.774	-0.697	-0.755	-0.258	-0.764
79	-0.4775	-0.45625	-0.42625	-0.4275	-0.0475	-0.37375
80	0.1975	-0.43125	-0.3125	-0.6	0.4375	-0.47
81	-0.255833	-0.74625	-0.85	-0.79375	0.1375	-0.72875
82	-0.535625	-0.48875	-0.55	-0.24	-0.42	-0.29
83	-0.196875	-0.094375	-0.485	-0.715	-0.39	-0.545
84	1.01875	-0.21875	-0.49875	-0.5725	-0.48	-0.6375
85	-0.23375	-0.43625	-0.43375	-0.4675	-0.81	-0.38375
86	-0.401667	-0.078333	-0.055	-0.045	-0.486667	-0.07
87	1.06167	0.165	0.276667	0.009167	-0.243333	-0.116667
88	0.7475	0.618333	0.331667	0.689167	0.526667	0.424167
89	1.7575	2.1945	2.4785	1.36667	0.475	0.945
90	3.235	1.75583	1.76083	1.29708	0.622857	0.965714
91	0.8075	0.715	0.70375	0.87875	0.48	0.39625
92	0.696667	0.585	0.367778	0.39	-0.036667	0.636667
93	2.135	2.09	1.6325	2.415	0.5475	1.87875
94	-0.19	-0.081111	-0.165556	-0.116111	-0.255556	-0.037778
95	-0.27	0.13	0.063333	0.121667	-0.313333	0.096667
96	1.375	1.52167	1.395	1.55125	0.69	1.41
97	1.825	2.02	1.87375	1.73375	-0.2	1.84667
98	0.5525	0.66875	0.64	0.63375	-0.3175	0.87875
99	1.22333	1.98667	1.91833	2.12833	0	2.13
100	1.44375	1.5175	1.505	1.435	-0.235	1.5325
101	2.384	3.015	3.204	2.624	1.886	4.23
102	1.73833	2.14	2.13187	3.275	2.85	2.37812
103	0.868333	0.708333	0.525556	0.587778	-0.553333	0.941667
104	0.015	0.29	0.225	0.26125	-0.485	0.41875
105	0.056667	0.408333	0.591667	0.6375	-0.255	0.643333
106	0.77625	1.0925	1.0325	0.865	0.9225	1.28417
107	-0.07	-0.051667	-0.035	0.016667	-0.546667	0.205
108	-0.135	0.005	-0.09125	0.04	-0.2225	-0.068333
109	0.837	0.952	0.3295	0.4395	1.95	0.977
110	0.68875	0.55375	0.51625	0.4125	-0.37	0.64125
111	-0.7025	-0.605	-0.779167	-0.776667	-0.876667	-0.638333
112	-0.61875	-0.48875	-0.40875	-0.39875	-0.565	-0.375
113	-0.346667	-0.178333	-0.236667	-0.124444	-0.083333	0.036667
114	-0.138333	-0.286667	-0.256667	-0.393333	-0.49	-0.141667
115	0.0275	0.0475	-0.1575	-0.30625	-0.2275	-0.17125
116	-0.6225	-0.46375	-0.515	-0.49375	-0.4875	-0.35375
117	-0.01	-0.278333	-0.205833	-0.2925	0.473333	0.118333
118	-0.215	-0.339	-0.288	-0.481	0.024	-0.306
119	-0.342857	-0.431429	-0.392143	-0.632143	-0.237143	-0.407857
120	0.983	1.237	1.841	1.549	1.336	1.651
121	0.2225	0.13625	0.0825	0.07875	0.1575	0.1125
122	1.402	1.318	1.53	0.88	1.852	1.192
123	0.13	-0.11375	-0.0625	-0.16375	0.03	-0.11125
124	-0.461	-0.501	-0.501	-0.261	-0.362	-0.362
125	-0.875	-0.269375	-0.2525	-0.536667	-0.416667	-0.495
126	-0.700556	-0.660556	-0.623889	-0.721111	-0.655556	-0.623333
127	0.22125	0.4	-0.0075	0.03125	0.2	0.06375
128	-0.691667	-0.346667	-0.353333	-0.4	-0.94	-0.31
129	-0.101667	-0.183333	-0.14	-0.108333	-0.373333	-0.153333
130	-0.2625	-0.43875	-0.615	-0.55375	-0.96	-0.50625
131	0.259	0.057	0.123	0.166	-0.21	0.035
132	0.05	0.09	0.025	0.11	-0.42	-0.04
133	-0.156429	0.193571	0.317857	0.393571	-0.204286	0.150714
134	0.4775	0.6525	0.79875	0.8925	0.225	0.575
135	0.659	0.524	0.757	1.028	0.124	0.745
136	1.23125	1.2175	1.44125	1.86875	0.5825	1.49625
137	0.54625	0.6425	0.7125	1.015	0.0175	0.63875
138	0.4425	0.8325	0.9925	1.19	0.41	0.8275
139	0.525	0.73625	1.18375	1.16125	0.2975	0.905
140	0.321	0.339	0.237	0.692	0.174	0.424
141	4.028	3.975	4.596	4.449	3.014	4.388
142	0.465	0.215	0.18	0.56875	0.085	0.398333
143	0.761667	0.625	0.671667	0.764444	-0.07	0.663333
144	-0.058571	0.054286	0.217857	0.369286	-0.447143	0.262143
145	0.34	0.72625	0.85	1.0825	0.16	0.7475
146	2.095	1.8825	2.18	2.09375	1.615	2.1225
147	0.833333	0.785	0.866667	1.09167	-0.163333	1.05333
148	0.2475	0.48875	0.71125	0.73625	-0.32	0.6375
149	0.39375	0.63125	0.6425	0.69375	-0.3425	0.49625
150	2.86	3.059	2.147	2.228	3.466	4.051
151	2.11375	2.15375	1.70125	2.59625	2.0275	1.78167
152	-0.068571	-0.203571	-0.119286	-0.026429	-0.572857	-0.014286
153	0.2125	0.15125	0.26375	0.315	-0.29	0.44625
154	0.046667	0.311667	0.34	0.495	-0.163333	0.463333
155	-0.09625	0.13875	0.2625	0.465	-0.0325	0.43125
156	-0.445	-0.445	-0.395	-0.315	-0.85	-0.36
157	-0.682143	-0.44	-0.366429	-0.317143	-0.714286	-0.311429
158	2.42	1.3085	1.4855	1.7175	4.404	2.21733
159	-0.095	-0.133333	-0.095	0.096667	-0.526667	0.006667
160	-0.465	-0.54	-0.495	-0.415	-0.76	-0.5
161	-0.048	-0.073	0.058	0.151	-0.62	0.09
162	-0.135	0.135	0.365	0.445	-0.14	0.325
163	0.065	-0.28	-0.06	-0.005	-0.63	-0.065
164	-0.39125	-0.14375	-0.06875	-0.13	-0.455	-0.0225
165	0.418333	0.883333	0.410833	0.556667	0.526667	0.655556
166	2.4925	1.3	1.24313	1.36187	0.34375	1.55417
167	-0.48	-0.2	-0.115	-0.245	-0.46	-0.12
168	0.88	1.625	0.6435	0.4815	1.368	0.668667
169	-0.77625	-0.5425	-0.5275	-0.435	-0.89	-0.43
170	-0.72	-0.594286	-0.633571	-0.561429	-0.654286	-0.607143
171	-0.51375	-0.35375	-0.27	-0.17375	-0.5675	-0.2375
172	0.71875	0.280625	0.154375	0.351875	0.46	0.03
173	-0.46375	-0.39125	-0.46875	-0.38375	-0.54	-0.39
174	0.308571	0.100714	0.290714	0.71	-0.355714	0.193571
175	0.4125	0.34	0.58875	1.35625	0.33	0.475
176	-0.54625	-0.35375	-0.33875	-0.1225	-0.47	-0.355
177	-0.28625	-0.24	-0.06125	0.614167	0.86	-0.11875
178	0.6725	0.6875	0.755	1.5425	1.045	0.7325
179	0.39	0.545	0.52	1.09	0.77	0.295
180	1.42	1.24833	1.54333	2.165	2.16	1.21333
181	0.925	0.863571	1.29714	1.96143	0.402857	1.04
182	1.12667	1.66	1.555	1.805	0.573333	1.84167
183	0.304	0.194	0.538667	0.587	-0.214	0.257
184	0.048333	0.153333	0.145	0.591667	0.096667	0.298333
185	2.793	1.35667	1.49467	1.95267	1.574	1.139
186	0.19	0.395	0.745	1.17	-0.05	0.65
187	0.16625	0.15625	0.19375	0.2375	0.0775	0.1675
188	0.165	0.306667	0.253333	0.533333	-0.073333	0.338333
189	0.694167	1.07875	1.51167	1.97125	2.35	1.41875
190	2.099	2.436	1.92667	1.72733	2.456	2.441
191	-0.371667	-0.145	-0.115	-0.038333	-0.18	0.05
192	1.809	1.554	1.327	2.739	2.858	3.109
193	2.06867	1.925	1.929	1.9255	4.162	2.84
194	-0.17	0.067778	0.214815	0.297778	-0.246667	0.312778
195	0.476	0.613	0.4545	0.764	0.376	0.807
196	0.205	0.505	0.566667	0.595	0.11	0.49
197	1.055	0.46	0.8	1.01	0.5	0.88
198	0.11125	0.345	0.4225	0.595	0.0525	0.6725
199	0.061667	-0.043333	0.071667	0.306667	-0.18	0.153333
200	-0.036667	0.113333	0.21	0.288333	-0.736667	0.421111
201	-0.0275	-0.03875	0.02375	0.0325	-0.685	0.261667
202	-0.605	-0.3125	-0.25875	-0.20875	-0.7775	-0.1825
203	-0.35	-0.59625	-0.6075	-0.57125	-0.8775	-0.565
204	-0.41125	-0.36125	-0.28375	-0.185	-0.3975	-0.30625
205	-0.41375	-0.54375	-0.6075	-0.5125	-0.705	-0.5875
206	-0.35	-0.4575	-0.47	-0.0925	-0.435	-0.41
207	1.096	0.1385	0.346333	0.673	0.01	-0.222
208	-0.188333	-0.585	-0.466667	0.18375	0.34	-0.511667
209	0.609167	-0.053333	-0.108333	0.2625	0.45	-0.250833
210	-0.55875	-0.365	-0.18625	-0.18875	-0.055	-0.30875
211	-0.18	0.25625	0.69375	0.605	-0.1325	0.2425
212	-0.04	0.275	0.68	0.405	-0.32	0.35
213	-0.05875	-0.15375	0.0725	0.09	-0.0675	-0.1475
214	0.611	0.569	0.667	0.792	0.528	0.056
215	-0.44875	-0.35125	-0.3375	-0.275	-0.44	-0.36375
216	-0.445	-0.125	0.055	0.025	-0.16	-0.055
217	-0.1175	-0.33625	-0.255	-0.1975	-0.2575	-0.1225
218	-0.44	-0.291667	-0.301667	-0.251667	0.836667	-0.431667
219	-0.26125	-0.155	-0.08875	0.03125	0.7825	-0.06375
220	2.133	1.759	1.54	1.302	2.43	1.55067
221	-0.535	-0.285	-0.195	-0.13	-0.32	-0.36
222	-0.27	-0.25	-0.19625	-0.0125	0.215	-0.30125
223	-0.268333	-0.26	-0.097778	0.022222	0.106667	-0.141111
224	0.1225	0.49625	0.4525	0.59875	0.6325	0.725
225	-0.52125	-0.2475	-0.135	0.02	-0.0425	-0.13375
226	-0.22	-0.115	0.035	0.225	-0.33	0.055
227	0.0525	0.055	0.1925	0.3125	-0.235	0.065
228	-0.12	0.155	0.38	0.365	-0.73	0.375
229	-0.14	-0.00125	0.08875	0.335	-0.3075	0.23375
230	-0.09	0.001667	-0.055	-0.018333	-0.626667	0.04
231	-0.068333	0.368333	0.263333	0.103333	-0.703333	0.127778
232	-0.424	-0.341	-0.142	-0.367	-0.428	-0.296
233	-0.383333	-0.498333	-0.375	-0.143333	-0.08	-0.308333
234	-0.55	-0.495	-0.36375	-0.1275	-0.2	-0.51
235	-0.3725	-0.35	-0.274375	-0.398125	-0.3275	-0.51
236	0.6625	0.301875	0.308125	0.58875	0.405	-0.18125
237	0.8025	0.61	0.59125	0	1.0125	0.096875
238	-0.80125	-0.65625	-0.70625	-0.72875	-0.4275	-0.675
239	-0.47875	-0.26375	-0.610625	-0.41	-0.23	-0.53125
240	-0.45	-0.266667	-0.285	-0.525556	-0.35	-0.333333
241	-0.545	-0.28	-0.3	-0.13	-0.21	-0.125
242	-0.62625	-0.3125	-0.33375	-0.3075	-0.4125	-0.19125
243	-0.7	-0.47	-0.405	-0.36	-0.36	-0.215
244	0.245	-0.1425	0.0025	0.035	0.46	0.3325
245	-0.615	-0.103333	-0.08	-0.105	-0.183333	0.005
246	0.021667	0.173333	0.114444	0.276667	-0.18	0.273333
247	-0.50375	-0.18625	-0.28625	-0.2675	-0.4825	-0.1775
248	-0.857143	-0.745714	-0.769286	-0.801429	-0.48	-0.752857
249	-0.221667	-0.045	-0.026667	-0.026667	-0.433333	-0.073333
250	-0.315	-0.33875	-0.3575	-0.28375	-0.2775	-0.41
251	-0.873333	-0.425	-0.42	-0.463333	-0.26	-0.513333
252	-0.401667	-0.428333	-0.341667	-0.281667	-0.53	-0.348333
253	-0.505	-0.2725	-0.17875	0.2125	-0.2625	-0.2575
254	-0.565	-0.53	-0.31	-0.34	-0.03	-0.505
255	-0.523333	-0.52875	-0.3325	-0.435	-0.31	-0.333
256	-0.17875	0.0975	0.225	0.3525	0.49	0.16875
257	0.64375	0.62875	0.7725	0.81625	1.4525	0.62375
258	-0.428333	-0.351667	-0.215	-0.26	-0.656667	-0.105
259	2.047	2.013	3.942	2.6035	1.944	2.714
260	-0.3525	-0.0025	0.015	-0.0475	-0.31	0.05
261	-0.593333	-0.65375	-0.545	-0.575	-0.66	-0.6425
262	-0.596667	-0.36	-0.253333	-0.336667	-0.323333	-0.385
263	-0.4925	-0.67	-0.6575	-0.63	-0.605	-0.59625
264	-0.16125	-0.495	-0.41125	-0.43875	-0.485	-0.3525
265	-0.386667	-0.678333	-0.571667	-0.601667	-0.51	-0.666667
266	-0.77	-0.595	-0.658333	-0.749167	0.063333	-0.621667
267	1.05	0.438571	0.197857	0.131429	0.10375	-0.411875
268	-1.07	-0.999167	-0.96625	-0.935833	-0.58625	-1.00083
269	-1	-0.785	-0.776667	-0.91	-0.003333	-0.745
270	-0.815	-0.645	-0.57	-0.76	-0.04	-0.705
271	-0.7275	-0.68	-0.68875	-0.7175	0.085	-0.695
272	-0.503333	-0.605	-0.576667	-0.605	0.953333	-0.653333
273	-0.785	-0.6675	-0.65125	-0.74375	1.0825	-0.7775
274	-0.9375	-0.62	-0.67	-0.7125	-0.055	-0.6225
275	1.20778	-0.095	0.163889	0.858889	0.67	-0.115
276	1.263	0.6815	1.055	0.479	0.755714	-0.015
277	-0.41	-0.22	-0.095	-0.04	-0.06	-0.37
278	0.7125	1.1275	1.0875	1.07125	0.755	0.68375
279	-0.381667	0.04	0.118333	0.1375	0.26	-0.071667
280	-0.57	-0.101667	0.051667	-0.05	0.23	0.05
281	-0.633333	-0.711667	-0.663333	-0.656667	-0.443333	-0.703333
282	-0.7225	-0.785	-0.77125	-0.8175	-0.3525	-0.7125
283	-0.76375	-0.6925	-0.51875	-0.5925	-0.105	-0.58375
284	-0.460714	-0.694286	-0.563571	-0.644286	-0.071429	-0.602143
285	-0.45625	-0.43875	-0.41	-0.505	0.3875	-0.38875
286	-0.42	-0.5075	-0.44625	-0.49125	1.56	-0.46875
287	0.77375	0.595	0.975	0.83625	2.59	0.69625
288	-0.458571	-0.315	-0.239286	-0.458571	1.66	-0.319286
289	0.53875	0.6125	0.88875	0.68125	0.9	0.6525
290	0.04	-0.266667	-0.305	-0.4225	0.366667	-0.223333
291	-0.47	-0.406	-0.384	-0.444	-0.06	-0.325
292	-0.423333	-0.285	-0.11	-0.086667	-0.026667	-0.055
293	-0.405	-0.385	-0.33	-0.315	-0.55	-0.355
294	-0.745	-0.593571	-0.677857	-0.653571	-0.314286	-0.602857
295	0.54625	0.8325	0.795	0.9375	0.8775	0.79625
296	-0.495	-0.53	-0.15	-0.215	-0.48	-0.18
297	-0.4975	-0.53375	-0.405	-0.415	-0.4925	-0.35625
298	-0.531667	-0.295	-0.288333	-0.148333	-0.436667	-0.075
299	2.542	1.51	1.626	1.442	0.082	1.72067
300	-0.17	-0.12375	0.0825	0.6675	0.7825	0.135
301	0.06	-0.12125	-0.005	-0.00125	-0.05	0.03875

## Sheet: Supp. Figure 2
HG3 Experiment 1					HG3 Experiment 2
X, 5-NBZ conc. (M)	Y, v0/[E]0 (s-1)				X, 5-NBZ conc. (M)	Y, v0/[E]0 (s-1)
	#1	#2	#3			#1	#2	#3
0.002	0.176478	0.166478	0.153144		0.002	0.204063	0.162717	0.220088
0.00175	0.153584	0.170251	0.173584		0.00175	0.191736	0.142697	0.214172
0.0015	0.174025	0.177358	0.180691		0.0015	0.186781	0.114345	0.176525
0.001	0.114905	0.124239	0.126239		0.001	0.130717	0.0807172	0.125589
0.0005	0.059786	0.060786	0.0671194		0.0005	0.0672817	0.0352304	0.0663202
0.00025	0.0272264	0.042893	0.035893		0.00025	0.0328396	0.0264293	0.0354037
0.000125	0.0141132	0.0184465	0.0147798		0.000125	0.0161634	0.0124454	0.0175416
6.25e-05	0.00622326	0.0107899	0.00692326		6.25e-05	0.00845028	0.00530925	0.00825797
HG3.3b Experiment 1					HG3.3b Experiment 2
X, 5-NBZ conc. (M)	Y, v0/[E]0 (s-1)				X, 5-NBZ conc. (M)	Y, v0/[E]0 (s-1)
	#1	#2	#3			#1	#2	#3
0.002	4.94867	5.11674	5.31282		0.002	2.94959	2.82193	3.88576
0.0015	3.4594	3.57145	4.1877		0.0015	2.26538	2.30794	3.09517
0.001	2.75445	2.72644	2.86649		0.001	1.36841	1.2833	1.9216
0.0005	1.34081	1.33241	1.43045		0.0005	0.769312	0.818248	1.08846
0.00025	0.621385	0.63259	0.671806		0.00025	0.463379	0.388911	0.582528
0.000125	0.306491	0.317695	0.320497		0.000125	0.179562	0.156158	0.268924
6.25e-05	0.145963	0.14008	0.146803		6.25e-05	0.13127	0.12276	0.152547
3.125e-05	0.0570149	0.0760625	0.0864267
HG3.7 Experiment 1					HG3.7 Experiment 2
X, 5-NBZ conc. (M)	Y, v0/[E]0 (s-1)				X, 5-NBZ conc. (M)	Y, v0/[E]0 (s-1)
	#1	#2	#3			#1	#2	#3
0.002	46.8872	49.7443	48.3157		0.002	35.5185	26.0039	34.9359
0.0015	40.4035	37.9273	39.7844		0.0015	28.8719	23.5321	31.8816
0.001	29.6341	24.3483	26.2531		0.001	18.633	19.8952	22.0311
0.0005	16.1027	13.3408	14.198		0.0005	10.0447	10.433	11.7922
0.00025	9.24185	6.71804	7.43233		0.00025	5.2068	5.14855	6.03204
0.000125	4.59712	3.48759	3.49712		0.000125	2.69078	2.32185	3.00146
6.25e-05	2.28903	1.66522	1.91284		6.25e-05	1.2483	1.29685	2.07354
					3.125e-05	0.636772	0.705704	0.642597
HG3.14 Experiment 1					HG3.14 Experiment 2					HG3.14 Experiment 3
X, 5-NBZ conc. (M)	Y, v0/[E]0 (s-1)				X, 5-NBZ conc. (M)	Y, v0/[E]0 (s-1)				X, 5-NBZ conc. (M)	Y, v0/[E]0 (s-1)
	#1	#2	#3			#1	#2	#3			#1	#2	#3
0.002	112.846	107.38	109.939		0.002	101.16	102.203	96.701		0.002	110.399	93.942	94.1235
0.0015	91.5559	81.6609	82.9975		0.0015	82.7134	79.2971	71.5854		0.00175	95.5974	88.1413	88.0153
0.001	55.534	54.4425	54.5297		0.001	52.1904	55.1778	45.8385		0.0015	87.7943	74.8096	74.3853
0.0005	29.229	26.4987	26.9761		0.0005	27.1471	26.5453	22.6846		0.001	61.9127	50.7467	48.5627
0.00025	14.0117	12.9198	12.479		0.00025	12.6354	10.7753	10.8311		0.0005	30.3017	24.8446	24.2967
0.000125	6.13847	6.61471	6.23691		0.000125	6.78608	5.46955	5.49964		0.00025	15.4498	13.3112	13.9658
6.25e-05	2.95367	2.79864	2.75321		6.25e-05	3.26143	2.80412	2.51399		0.000125	7.01979	6.92563	6.69872
3.125e-05	1.40769	1.39294	1.12753		3.125e-05	1.24106	1.15597	0.995365		6.25e-05	3.03056	3.13153	3.18826
HG3.17 Experiment 1					HG3.17 Experiment 2
X, 5-NBZ conc. (M)	Y, v0/[E]0 (s-1)				X, 5-NBZ conc. (M)	Y, v0/[E]0 (s-1)
	#1	#2	#3			#1	#2	#3
0.002	148.892	127.537	161.615		0.002	165.184	157.964	146.743
0.00175	143.027		150.039		0.00175	151.822	143.127	143.924
0.0015	172.278	151.11	139.904		0.0015	137.789	134.358	127.636
0.001	135.691	111.051	103.187		0.001	92.7059	99.8855	94.1865
0.0005	79.5105	62.4719	68.3043		0.0005	50.9954	51.6992	49.7966
0.00025	44.4736	32.9398	32.7432		0.00025	26.5579	28.8944	26.9873
0.000125	13.8813	7.19698	10.6702		0.000125	13.522	13.3177	12.3455
6.25e-05	12.2161	8.4807	11.2331		6.25e-05	6.49931	6.41282	6.38449
HG4 Experiment 1					HG4 Experiment 2					HG4-3 Experiment 3
X, 5-NBZ conc. (M)	Y, v0/[E]0 (s-1)				X, 5-NBZ conc. (M)	Y, v0/[E]0 (s-1)				X, 5-NBZ conc. (M)	Y, v0/[E]0 (s-1)
	#1	#2	#3			#1	#2	#3			#1	#2	#3
0.002	118.872	109.509	115.814		0.002	105.628	101.542	108.922		0.002	129.785	123.303	129.52
0.0015	106.697	99.4561	90.9953		0.0015	101.216	95.9246	103.337		0.0015	113.045	120.869	118.58
0.001	80.581	76.3908	68.2186		0.001	82.8718	80.7746	83.4409		0.001	89.9642	90.4632	84.8661
0.0005	48.4199	45.7274	42.129		0.0005	43.7282	43.3058	45.9076		0.0005	51.623	52.6195	55.3936
0.00025	25.1121	23.0472	21.9754		0.00025	22.2366	21.9081	23.2192		0.00025	30.1594	30.696	31.5962
0.000125	12.8268	11.5801	10.5485		0.000125	9.97082	10.4701	10.2645		0.000125	14.4926	14.5562	14.4632
6.25e-05	6.19058	5.6261	5.0223		6.25e-05	3.68839	7.96188	4.56603		6.25e-05	7.63853	7.59286	8.15715
3.125e-05	2.89636	2.64388	2.46025		3.125e-05	1.53508	2.06322	2.07668
